# Supplementary material for: In Vitro Anti-Biofilm Activity of Bacteriophage K (ATCC 19685-B1) and Daptomycin against Staphylococci
Source: Microorganisms. 2021 Aug 31;9(9):1853. doi: 10.3390/microorganisms9091853 (PMC8468654; doi:10.3390/microorganisms9091853)
Supplement: Supplementary file 1 [file microorganisms-09-01853-s001.zip]

Archive with 1 entries (1 files):
- microorganisms-1343568-supplementary.pdf
